# Supplementary material for: Community- and genome-based evidence for a shaping influence of redox potential on bacterial protein evolution
Source: mSystems. 2023 Jun 8;8(3):e00014-23. doi: 10.1128/msystems.00014-23 (PMC10308962; doi:10.1128/msystems.00014-23)
Supplement: TABLE S1 — Data set summaries: Bibliographic key, name, 515F/806R primer set (yes/no), number of samples with bacterial and archaeal sequences, sample type (soil, sediment, water, or biological), ranges of T (°C), pH, Eh (mV), Eh7 (mV), sign of Z C–Eh7 correlation for bacteria, sources of Eh and O2 data, notes. [file msystems.00014-23-s0004.xlsx]

## Sheet: Table S1
Table S1: Dataset summaries
Type: Environment type
Dataset: Bibliographic key
Name: Dataset name
515F/806R: Were sequences amplified using the 515F/806R primer set?
nBac, nArc: Number of samples with bacterial and archaeal sequences
	NOTE: This reflects the requirement that to be included in the analysis, sequencing runs must have a minimum of 100 classifications
	at any level from genus to phylum in the corresponding domain (Bacteria or Archaea) after all sequence processing steps described in the text.
	Datasets with less than 4 qualifying runs for Archaea are shown here in red; those runs were excluded from the subsequent analysis.
Soil, Sed(iment), Wat(er), Bio(logical): An X indicates that samples of this type are present in the dataset
T (°C), pH, Eh (mV), Eh7 (mV): Ranges of the physicochemical variables in each dataset
	NOTE: If values of T or pH are not available (NA), they were assumed to be 25 °C and 7, respectively, for the calculation of Eh7
Bac. correlation: Slope of the linear regression of Eh7-ZC (positive or negative)
Eh source, O2 source: Where the values of Eh and O2 were found (references are to tables or figures of the source papers)
Note: Notes on data sources or sample characteristics
Type	Dataset	Name	515F/806R	nBac	nArc		Soil	Sed	Wat	Bio		T (°C)	pH	Eh (mV)	Eh7 (mV)	Bac. correlation	Eh source	O2 source	Note
River & Seawater	MLL+18	Pearl River Estuary	yes	47	3				X			16.7 to 32.2	7.6 to 8.2	22 to 202	78 to 237	positive	Table S1	Table S1
	HXZ+20	Sansha Yongle Blue Hole	no	21	0				X			NA	NA	-331 to 47	-331 to 47	positive	Figure 3 from doi:10.1016/j.scitotenv.2018.08.333	XWP+19 Figure 3
	GSBT20_Prefilter	Port Microbes (Prefilter)	no	60	5				X			4.8 to 30.8	6.3 to 9.3	-8 to 262	35 to 301	positive	https://github.com/rghannam/portmicrobes	Same data source
	GSBT20_Postfilter	Port Microbes (Postfilter)	no	54	11				X			9.6 to 30.1	7 to 8.9	3 to 237	57 to 294	positive	(also in BioSample attributes)
	WHL+21	Bahe River	no	52	0				X			8.1 to 33.4	6.7 to 8.7	-91 to 167	-107 to 193	negative	Table S1	Table S1
	ZLH+22	Nu River	no	20	2				X			12.1 to 20.9	7.7 to 8.6	236 to 536	297 to 585	negative	Table S4	Table S4
	ZZL+21	Maozhou River	no	54	0				X			25.4 to 37.8	6.8 to 9.9	-105 to 243	-89 to 239	positive	Table S1	Table S1
	LWJ+21	Plastisphere	yes	72	16				X			NA	7 to 8.2	106 to 243	115 to 308	negative	Table S6	Table S6
	GZL21	Three Gorges Reservoir	no	50	3				X			13.6 to 22	7.7 to 8.7	128 to 308	185 to 398	negative	Table S1	Table S1
	RARG22	Taxco AMD	yes	27	9				X			21.1 to 24.5	2.2 to 6.9	365 to 800	272 to 543	positive	Table 2	Table 2
Lake & Pond	SAR+13	Microbial Mat, Kiritimati Atoll	no	21	20					X		NA	6.7 to 7.7	-142 to -44	-162 to -2	positive	Figure 3	NA
	LLC+19	Xidong Reservoir, Xiamen	no	36	0				X			NA	NA	29 to 563	29 to 563	positive	Figure S2	Figure 2	Visual estimate of O2 values from color scale
	BCA+21	Ursu Lake, Romaina	no	36	0				X			17.7 to 40.2	5.9 to 9.1	-394 to 166	-434 to 231	positive	Table S1	Table S1
	HLZ+18	Xiamen Reservoirs and Ponds	no	27	0				X			13.2 to 23.3	6.8 to 9.1	-126 to 453	-4 to 523	positive	Table S2	Table S2
	BWD+19	Keweenaw Waterway, Michigan	no	81	0				X			-0.1 to 9.6	6.2 to 8.6	92 to 255	131 to 302	positive	Table S1	Table S1	Used mean values for all measurements on each day
	IBK+22	German Kettle Holes	no	37	38				X			10.1 to 22.6	5.7 to 9.1	131 to 429	117 to 455	positive	Physico-chemical_parameters.csv from doi:10.5061/dryad.5hqbzkh6w	Same data source
	NLE+21	Lake Kinneret, Israel	no	21	0				X			17.3 to 31.2	NA	-224 to 276	-224 to 276	negative	Figure 4	Figure 4
	MTC21	Monegros Desert, Spain	yes	137	23				X			1.5 to 34.5	7.3 to 9.5	123 to 350	221 to 452	negative	Table S1	Table S1
	SPA+21	Lake Varese, Italy	no	28	0				X			9.3 to 26.4	6.3 to 9.1	-175 to 283	-169 to 408	negative	Table S3	Table S3
Geothermal	PCL+18_Acidic	Acidic New Zealand Hot Springs	yes	42	22				X			19.3 to 95.8	1.3 to 2.9	-64 to 502	-386 to 240	positive	ORP and O2 values from http://1000springs.org.nz;
	PCL+18_Alkaline	Circumneutral-Alkaline New Zealand Hot Springs	yes	39	6				X			21.5 to 99	6 to 9	-297 to 174	-301 to 262	positive	T and pH from BioSample attributes
	GWS+20	Eastern Tibetan Plateau	yes	14	5				X			34.6 to 88.2	6.4 to 9.9	-267 to 127	-282 to 108	positive	Table 1	Table 1 (% saturation)
	PBU+20	Uzon Caldera	no	10	0			X	X			23 to 93	2.8 to 8.6	-34 to 406	-156 to 293	positive	Table S1	NA
	MWY+21	Southern Tibetan Plateau	yes	13	7			X				46 to 87	6.9 to 9	-279 to 0	-149 to 11	positive	Table 1	NA
Hyperalkaline	SBP+20	CROMO 1	yes	24	0				X			15.5 to 17.5	8.5 to 12.3	-297 to -143	-126 to 26	positive	Table S1	Table S1
	RMB+17	Samail Ophiolite	yes	19	12				X			NA	7.4 to 11.4	-546 to 180	-311 to 268	positive	Table 2	Table 2
	CTS+17	Santa Elena Ophiolite	no	32	31				X			24 to 30.2	7.3 to 11.6	-348 to 148	-78 to 243	negative	Table 1	NA
	KSR+21	Voltri Massif	no	8	0				X			NA	8.4 to 11.5	-63 to 374	186 to 486	positive	Table S1	Table S1
	PSB+21	CROMO 2	yes	81	2				X			11.8 to 19.3	7.2 to 12.5	-299 to 181	-129 to 222	positive	Table S1	Table S1
	NTB+21	Samail Ophiolite Packers	no	8	5				X			34.6 to 36.5	8.1 to 11	-412 to 128	-172 to 231	positive	Table 1	NA
Groundwater	KLM+16	Sarnia nZVI Injection	no	28	0				X			NA	6.8 to 9.3	-259 to 40	-171 to 39	positive	Table S7	Table S7
	WLJ+16	Hetao Basin	yes	16	6				X			NA	6.7 to 8.4	-278 to 216	-205 to 231	positive	Table 1	NA
	ZDW+19	Jianghan Plain	yes	48	37				X			16.1 to 24.2	6.6 to 7.5	-188 to -21	-171 to -15	positive	Table S1	NA
	DJK+18	Ohio Aquifers	yes	89	75				X			11 to 15.4	7.1 to 7.5	-181 to 61	-153 to 67	negative	Table S1	NA
	SRM+19	Rayong Province	no	19	1				X			NA	3.5 to 7.8	-381 to 424	-364 to 246	positive	Table 1	Table 1
	APV+20	Mezquital Valley	yes	24	9				X			17.4 to 22.9	6.4 to 8.9	-379 to 219	-267 to 234	positive	Table A5	Table A5
	YHK+20	Hainich Critical Zone	no	33	0				X			7.9 to 10	7 to 7.4	154 to 421	159 to 433	positive	Table A.1	Table A.1
	ZCZ+21	Po Plain	no	18	0				X			13.1 to 18.3	7.4 to 8.1	-140 to 352	-89 to 417	negative	Table 2	Table 2
	MGW+22	New Zealand Aquifers	yes	71	69				X			7.3 to 18.3	5.5 to 8.4	-201 to 229	-134 to 206	positive	Table S1	Table S1
	MCR+22	Aquifer SE of Melbourne	no	24	11				X			13.6 to 20	6.7 to 7.8	-107 to 111	-82 to 107	negative	Table 1	Table 1
Sediment	ZML+17	Mai Po Wetland	no	33	33			X				NA	5.8 to 8.2	-64 to 398	-42 to 379	negative	Table 1	NA	Freshwater cores
	BSPD17	Baltic Sea Swedish Coast	no	28	0			X	X			NA	7.2 to 8.3	-1 to 183	39 to 227	positive	Table S2	NA	Laboratory (Marine)
	RKN+17	Finnish Boreal Lakes	no	24	24			X				NA	7.1 to 7.8	-258 to -146	-226 to -141	negative	Table S1	NA	Laboratory (Marine)
	HDZ+19	Honghu Lake	no	28	1			X	X			12.3 to 25	6.4 to 9.6	-383 to 42	-381 to 161	positive	Tables S1 and S2	Table S1 (water only)	Freshwater
	OHL+18_DNA	Marine and Freshwater Sediments	yes	33	10			X				NA	7.3 to 7.9	-100 to 293	-82 to 328	positive	Table 1	Table 1	Marine and Freshwater
	WHLH21a	Daya Bay	no	20	0			X				NA	NA	-360 to -74	-360 to -74	negative	Table 1	NA	Marine cores
	RSS+18	Lake Hazen, Nunavut	no	28	0			X				NA	7 to 9	98 to 443	114 to 527	positive	qhazen_map_meta.txt and rhazen_map_meta.txt from https://github.com/Begia/Hazen16S	Same data source	Freshwater cores
	CLS+19	Jinchuan River	yes	24	21			X	X			19.5 to 21	7 to 8.2	-38 to 254	8 to 260	positive	Tables S1 and S2	Table S1 (water only)	Freshwater cores
	HSF+19	Lake Neusiedl	no	21	0			X	X			NA	7.3 to 8.7	-241 to 411	-224 to 509	negative	Figure 1	NA	Freshwater cores
	ZHZ+19	Hydrocarbon Biodegradation	yes	27	27			X				NA	NA	-418 to -77	-418 to -77	positive	Figure D.2	NA	Laboratory
	LMBA21_2017	Bay of Biscay	no	47	14			X				NA	NA	-204 to 476	-204 to 476	positive	Table S2	Table S2 (% sat.; water only)	Coastal/Estuary
	HSF+22	Aldabra Atoll	no	120	0			X				NA	6.8 to 8.5	-309 to 376	-302 to 398	positive	Table S2	NA	Lagoon cores
	ZZLL21	Maozhou River Hyporheic Zone	no	71	0			X				NA	5 to 8.7	-51 to 310	-71 to 257	positive	Table S6	NA	Freshwater
	WFB+21	Estuarine Sediment Mesocosms	no	79	0			X				NA	NA	59 to 211	59 to 211	positive	Figure 1	Figure 1	Mesocosm (Estuary) cores
	HCW+22	Hydrodynamic Experiments	no	45	0			X				NA	7.1 to 7.7	-225 to -93	-212 to -57	negative	Figure 1	NA	Laboratory (Freshwater)
	WKG+22	Cardinal Pond, Poland	no	40	0			X				NA	6.9 to 7.9	126 to 449	158 to 486	positive	Table S3	NA
Soil	MLL+19	Dabu Town, Hunan Province	yes	30	16		X	X				NA	3.1 to 6.7	-265 to 444	-375 to 300	positive	Figure 1	NA
	BMOB18	Urban Wetland Soils	no	36	35		X					NA	6.3 to 7.7	-367 to -61	-340 to -76	positive	Table 2	NA	Laboratory
	WHLH21	Tengger Desert Biocrusts	no	32	0		X					NA	7.7 to 7.8	349 to 412	399 to 452	positive	Table S4	NA
	CWC+20	Paddy Soil Water Management	no	84	0		X					NA	4.4 to 6.8	-362 to 461	-467 to 358	positive	Figure S2	NA	Laboratory
	PSG+20	Anaerobic Soil Disinfestation	yes	49	20		X					NA	NA	-265 to 343	-265 to 343	positive	Figure 1	NA	Mesocosm
	LJC+20	East Asia Paddy Soil	no	33	0		X					NA	4.7 to 7.1	-264 to -38	-280 to -108	negative	Sourcedata.xlsx from doi:10.6084/m9.figshare.12622829	NA
	DTJ+20	Rice Rhizosphere	no	36	0		X					NA	6.3 to 7.3	-174 to -49	-158 to -83	positive	Table S3	NA	Laboratory
	RKSK22	Georgia Salt Marshes	yes	138	89		X					NA	5.5 to 7.5	-405 to 119	-429 to 108	positive	metadata_per_sample.tsv from https://github.com/kostka-lab/Spartina_GA_Core_Microbiome	NA
	DLS21_Bulk	Paddy Soil Amendments 1	no	56	0		X					NA	7.1 to 8.2	-25 to 196	-17 to 256	positive	Figure 1 from doi:10.1002/saj2.20146	NA	Mesocosm
	WKP+22	Maize Intercropping, Poland	no	30	0		X					NA	5.3 to 7.9	418 to 568	394 to 555	negative	Table 1	NA
	CKB+22	Paddy Soil Amendments 2	yes	34	5		X					NA	5.1 to 7.1	-158 to 428	-167 to 316	positive	Figure 3	NA	Laboratory
	CLZ+22	Soil-Water Interface	no	25	0		X					NA	NA	-178 to 186	-178 to 186	positive	Figure 2A	NA	Laboratory
Other	RBW+14	Winogradsky Columns	yes	53	1			X	X			NA	2.6 to 5.5	-241 to 641	-337 to 381	(positive)	Figure S5 from doi:10.1007/s11368-018-2112-2	NA	Microcosm
