# Supplementary material for: Community- and genome-based evidence for a shaping influence of redox potential on bacterial protein evolution
Source: mSystems. 2023 Jun 8;8(3):e00014-23. doi: 10.1128/msystems.00014-23 (PMC10308962; doi:10.1128/msystems.00014-23)
Supplement: TABLE S2 — Sequence processing statistics. [file msystems.00014-23-s0005.xlsx]

## Sheet: Table S2
Dataset	BioProject(s)	Samples	Note	Available reads per sample (a)	Filtered reads per sample (b)	Filtered read length	Note	Singleton % (c)	Chimera % (d)	Reads per sample used for classification	% Class-ification to genus level	% Mapping to NCBI taxonomy
River & Seawater
MLL+18	PRJNA319446 PRJNA357334	47		37842	35912	250	(e)	19.9	0.8	9923	39	96.7
HXZ+20	PRJNA503500	21	(aa)	92727	75235	440		34.3	2.3	9773	44	93.8
GSBT20	PRJNA542685 PRJNA542890	114	(bb)	37831	24367	400		46	24.2	7165	56	96.8
WHL+21	PRJNA588356	52		79313	57128	400		61.8	3.9	9555	62	96
ZLH+22	PRJNA663210	20		118304	113159	290		46.9	9.4	9064	49	97.7
ZZL+21	PRJNA681688	54		51033	35179	450		41.7	8.5	8753	43	93
LWJ+21	PRJNA717904	72		89500	86100	250		13.8	12.7	8731	45	95.3
GZL21	PRJNA733826	94		45674	19625	420		83	8.7	2966	53	93.8
RARG22	PRJNA801253	27		96323	65962	250		12.7	7.8	9206	62	97.3
Lake & Pond
SAR+13	PRJNA174394	50		3939	1411		(f)	(g)	5.1	1340	24	88
LLC+19	PRJNA315049	36		74052	52599	400	(e)	19	7.6	9245	32	94.6
BCA+21	PRJNA395513	36		280205	95996	450		34.9	9.9	8638	44	98.1
HLZ+18	PRJNA407260	27		88141	82514	420		32.2	5.8	9415	48	95.3
BWD+19	PRJNA489447	102	(cc)	76580	63910	400		25.8	23.5	6900	43	98.6
IBK+22	PRJNA641761	75		321071	308565	440	(e)	67.4	8.6	9135	61	58.3
NLE+21	PRJEB39923	21		145541	110098	440		48.9	2.5	9746	51	97.3
MTC21	PRJNA429605	145		81205	45087	250		10.9	12.5	8324	53	95.2
SPA+21	PRJNA694444	32		70915	39182	440		40.4	1.9	9808	45	91.3
Geothermal
PCL+18	PRJEB24353	81	(dd)	43631	24507	250	(h)	24.9	2.6	8863	62	92.2
GWS+20	PRJNA592622	16		30006	28946	300		17.2	5.8	9416	44	98.3
PBU+20	PRJNA623081	10		34728	15016	400		67.7	11.6	4849	86	96.8
MWY+21	PRJNA638734	13		58142	53076	250		37.2	5	8996	39	90.3
Hyperalkaline
SBP+20	PRJNA289273	24		82213	67456	250		8.4	14.3	8571	57	97.7
RMB+17	PRJNA352492	20		49966	44726	250		19.2	2.4	9764	37	96.2
CTS+17	PRJNA361138	66		82772	71957	400		77.1	10.5	6331	35	99.2
KSR+21	PRJNA685937	8		73796	60037	440		35.5	11.6	8844	25	92.3
PSB+21	PRJNA690585	81		130961	96738	250		7.1	5.8	9252	58	98.4
NTB+21	PRJNA743134	37		23417	19081	150	(j)	12.1	8.2	5041	32	99.8
Groundwater
KLM+16	PRJNA308958	30		9917	4142		(i)	62.3	3.7	1503	43	94.6
WLJ+16	PRJNA350383	17		33536	14877	200	(j)	21.5	5.5	7165	61	96.4
ZDW+19	PRJNA377933	48		8564	8214	400	(e)	66	12.3	2389	49	80.3
DJK+18	PRJNA387583	105		30069	29705	250	(e)	23.6	3.1	9092	37	87.7
SRM+19	PRJNA434769	19		154589	30740	250		31.2	11.7	8426	47	93.5
APV+20	PRJNA488796	24		86279	69012	250		25.3	7.2	9094	55	90.7
YHK+20	PRJEB33032	33	(ee)	99926	48564	400		39.6	6.8	7412	33	55.2
ZCZ+21	PRJNA667833	18		22010	19704	450		(k)	49.9	4721	54	95
MGW+22	PRJNA699054	80		69837	65819	290		68	3.5	9223	33	91
MCR+22	PRJNA861729	24		26383	13258	290		65.6	1.8	4302	40	96.6
Sediment
ZML+17	PRJEB12429 PRJEB12432	66		25188	19726	400	(e)	77.6	8.9	3945	38	97.8
BSPD17	PRJNA322450	32		97803	49495	400		78.7	6.7	5386	75	86.5
RKN+17	PRJNA349972	58		17987	8379	300	(h)	51.4	11.1	2846	30	87.6
HDZ+19	PRJNA352457	28		158622	97143	420		52.2	6.2	9380	55	92.2
OHL+18	PRJNA393823	66		100553	100500	250	(e)	13.8	14.4	8560	35	91.8
WHLH21a	PRJNA400089	20		60168	16758	400	(e)	38.9	0.8	7927	47	95.6
RSS+18	PRJNA430127	33	(ff)	117449	79571	450		50.4	8.1	9178	42	86.8
CLS+19	PRJNA437688 PRJNA437695 PRJNA437692 PRJNA437697	45		145210	138438	150	(e)	69.4	0.1	8812	33	95.2
HSF+19	PRJNA507590	63		47969	31059	440		35.2	4.3	8370	30	84.3
ZHZ+19	PRJNA523725	31		132508	126589	300		77.9	7.7	9230	24	90.9
LMBA21	PRJEB35647	256	(gg)	63613	43031	280	(j)	52.3	8.4	8149	36	94.1
HSF+22	PRJNA611521	120		62094	47876	440		33.4	7	9300	59	89.1
ZZLL21	PRJNA616197	71		58505	38640	450		60.3	10.4	7303	53	88.3
WFB+21	PRJNA639965	83		115656	87532	440		32.9	4.7	8936	35	88
HCW+22	PRJNA777293	45		134866	114284	240	(e)	27.6	14.6	8543	39	90.1
WKG+22	PRJNA832534	40		118248	65962	440		58.1	3.4	9664	23	82.4
Soil
MLL+19	PRJNA361046	30		43372	36941	250	(e)	46.1	1.7	9509	32	83.8
BMOB18	PRJNA415514	48		13229	11791	300	(e)	41	9.7	5937	23	89.1
WHLH21	PRJNA543295 PRJNA647192 PRJNA647699	44		46259	27829	450		63.4	9.7	6676	52	77.3
CWC+20	PRJNA564714	84		83475	68477	440		52.2	8.2	9183	62	73.9
PSG+20	PRJNA575041	49		77866	21021	250		29.7	2.9	9435	55	65
LJC+20	PRJNA607877	45		57625	53602	420		79	3.9	8542	50	91.8
DTJ+20	PRJNA611687	36		51462	34005	420		79.8	7.3	6392	41	81.6
RKSK22	PRJNA666636	138		81068	62282	290		40.7	10.5	8952	21	92.5
DLS21	PRJNA690162	143		131364	79634	300	(j)	97.5	2	1909	40	70.2
WKP+22	PRJNA725644	30		126123	60404	450		49.4	8.5	9155	50	84.3
CKB+22	PRJDB12684	35	(hh)	111402	41041	290		29.6	4.5	9384	38	72.8
CLZ+22	PRJNA826420	25		219829	62876	290	(e)	48.9	7.5	9252	29	59.9
Winogradsky Columns
RBW+14	PRJNA234104	53	(ii)	12933	7507	250		44.9	2.6	4032	47	89
Metaproteome Comparisons
MPB+19	PRJEB27164	1		402062	369435	420	(e)	57.2	11	8904	37	96.4
RYP+14	PRJEB5213	11		5799	1663		(i)	48.8	0.7	846	72	99.9
KTS+17	PRJNA377096	2		9545	8069	440		35	5	4988	68	82.6
KTS+17.mock	PRJEB19901	12		42883	18040	440		20.5	2.4	9124	98	99.8
HTZ+17	PRJNA247822	24	(jj)	18942	10938		(i)	72.7	7.6	2753	31	95.1

## Sheet: Footnotes
Footnotes to Table S2
a. Paired forward and reverse reads are counted as one. Paired-end reads were merged with “vsearch -fastq_mergepairs” with default options; reads that failed merging were excluded from the subsequent analysis. All “reads per sample” columns are averages of all samples.
b. Quality filtering was done with “vsearch -fastq_filter” with the options “-fastq_trunclen <length> -fastq-qmax 41 -fastq_maxee_rate 0.005” with <length> value given in next column.
c. Reads in all samples (runs) were pooled and singletons (sequences appearing exactly once) were identified with “vsearch -derep_fulllength” with the option “-maxuniquesize 1”. The singletons were removed from the pooled file using “seqtk subseq”; the remaining sequences for each run were extracted from the pooled file using an awk command. After removing the singletons, for runs with more than …
d. After subsampling, runs were pooled again and chimeras were removed using “vsearch -uchime_ref” with the option “-nonchimeras” to output non-chimeric sequences (i.e. those not classified as either chimeras or borderline chimeras). The remaining sequences for each run were extracted from the output and used for taxonomic classification.
e. Only forward reads available.
f. As in (i), but with -fastq_truncqual 11.
g. Because of the high number of singletons and low sequence count, singletons were not removed.
h. Only forward reads available; for these Ion Torrent PGM sequences, the option -fastq_qmax 45 was added.
i. For these 454 sequencing experiments, filtering was done with “vsearch -fastq_filter” with options “-fastq_minlen 300 -fastq_maxlen 500 -fastq_truncqual 15” for read length and quality filtering.
j. Only forward reads used.
k. A large majority of sequences were identified as singletons, so they were not removed prior to subsampling.
aa. Sequences from Station C4 were used for samples outside the Blue Hole.
bb. For each port, the first 3 prefilter (20 ports) and first 3 postfilter (18 ports) samples with at least 20,000 sequenced read pairs and with metadata (pH and redox potential) listed in pm_metadata.csv (downloaded from \url{https://github.com/rghannam/portmicrobes}) were selected.
cc. Only one replicate with the most runs for each sample was used.
dd. Randomly selected 100 SRA runs, kept samples with available ORP values from \url{https://1000springs.org.nz}, and filtered remaining samples into acidic (42 with pH < 3) and circumneutral-to-alkaline (39 with pH > 6) groups.
ee. Excludes 5 samples with failed merging.
ff. After paired-end read merging and quality filtering with vsearch (footnote b), runs were demultiplexed using split_libraries.py from QIIME version 1.9.0 with mapping files available at \url{https://github.com/Begia/Hazen16S} with option -b 8 to specify barcode length (i.e., no additional quality filtering options). Individual FASTA files for each sample were created by using the seqtk subseq …
gg. Sequence data for all years were processed, but only data for 2017 were used in the plots.
hh. Replicate 2 was used and runs with > 90% failed merges were excluded.
ii. Only includes runs listed in Table S1 of the source publication and excludes one run (SRR1140937) with a low number of spots (1).
jj. Used “LV PyroTags” samples that have corresponding metaproteomic data for 2010 (months 7 and 8) and 2011 (months 1 and 2).
